# Supplementary material for: Physiologic and molecular response of Fusarium oxysporum f. sp. zingiberi to ginger autotoxins
Source: PLoS One. 2026 May 28;21(5):e0339014. doi: 10.1371/journal.pone.0339014 (PMC13218467; doi:10.1371/journal.pone.0339014)
Supplement: S1 Table — (XLSX) [file pone.0339014.s001.xlsx]

## Sheet: mycelia growth
Synringic acid treatment	colony diameter(cm; 2d)	error bar	colony diameter(cm; 4d)	error bar	colony diameter(cm; 6d)	error bar
0	2.772	0.322172	4.4604	0.578556	6.377	0.577534
0.05	3.312	0.396305	5.278	0.367927	7.833	0.355696
0.1	3.366	0.251232	5.4	0.491261	7.814	0.366306
0.25	2.732	0.288154	4.426	0.349918	6.715	0.455124
0.5	2.22	0.076567	3.106	0.173832	5.243	0.478338
Coumarin treatment	colony diameter(cm; 2d)	error bar	colony diameter(cm; 4d)	error bar	colony diameter(cm; 6d)	error bar
0	2.772	0.322172	4.4604	0.578556	6.377	0.577534
0.05	2.685	0.285526	4.565	0.353093	7.106	0.19645
0.1	3.043	0.272732	4.518	0.241444	7.106	0.19645
0.25	2.548	0.405903	3.538	0.478887	5.887	0.713141
0.5	2.427	0.397486	3.6534	0.320672	5.51	0.327586
Ferulic acid treatment	colony diameter(cm; 2d)	error bar	colony diameter(cm; 4d)	error bar	colony diameter(cm; 6d)	error bar
0	2.772	0.322172	4.4604	0.578556	6.377	0.577534
0.05	2.844	0.139705	5.506	0.307782	6.867	0.195819
0.1	2.958	0.436013	5.4	0.327261	7.01	0.316465
0.25	2.767	0.283187	4.749	0.249033	6.68	0.171136
0.5	2.646	0.243578	3.729	0.322517	5.7792	0.355402
7-hydroxycoumarin treatment	colony diameter(cm; 2d)	error bar	colony diameter(cm; 4d)	error bar	colony diameter(cm; 6d)	error bar
0	2.772	0.322172	4.4604	0.578556	6.377	0.577534
0.05	2.617	0.396415	4.246	0.420467	6.185	0.507211
0.1	2.283	0.232691	3.973	0.585935	6.468	0.262883
0.25	2.784	0.421165	4.587	0.605657	6.411	0.414433
0.5	2.061	0.691921	3.1418	0.313658	4.818	0.588436

## Sheet: biomass
Synringic acid treatment	Biomass(g)	error bar
0	0.198467	0.0171407
0.25	0.205567	0.0160637
0.5	0.186433	0.0263517
0.75	0.180533	0.0203866
1	0.298833	0.00140475
2	0.2691	0.0143
Coumarin treatment	Biomass(g)	error bar
0	0.0858	0.0113137
0.25	0.0583333	0.00769177
0.5	0.0715667	0.0108002
0.75	0.0616	0.0135956
1	0.06465	0.00869741
2	0.0679	0.00282843
Ferulic acid treatment	Biomass(g)	error bar
0	0.1767	0.00840179
0.25	0.1999	0.0068695
0.5	0.195733	0.00265016
0.75	0.1967	0.0210718
1	0.220067	0.0121665
2	0.2358	0.0125869
7-hydroxycoumarin treatment	Biomass(g)	error bar
0	0.1348	0.0245024
0.25	0.1397	0.0138264
0.5	0.1374	0
0.75	0.0929667	0.0075527
1	0.102233	0.00584494
2	0.09015	0.000494975
