# Supplementary material for: Physiologic and molecular response of Fusarium oxysporum f. sp. zingiberi to ginger autotoxins
Source: PLoS One. 2026 May 28;21(5):e0339014. doi: 10.1371/journal.pone.0339014 (PMC13218467; doi:10.1371/journal.pone.0339014)
Supplement: S2 Table — (XLSX) [file pone.0339014.s002.xlsx]

## Sheet: spore germination
Synringic acid treatment	Value	error bar
0	40.6667	3.51188
0.25	55.3333	4.93288
0.5	84.3333	11.2398
0.75	109.667	8.0829
1	24.3333	2.51661
2	7.36667	0.416333
Coumarin treatment	Value	error bar
0	86.8	4.76445
0.25	82.8	4.76445
0.5	91	6.9282
0.75	100.8	6.53452
1	124.2	8.92749
2	87	5.78792
Ferulic acid treatment	Value	error bar
0	83	3.08221
0.25	85.2	2.16795
0.5	87.6	4.15933
0.75	83.2	2.68328
1	82.4	1.94936
2	82.4	1.94936
7-hydroxycoumarin treatment	Value	error bar
0	99	5.7373
0.25	129	9.69536
0.5	115.75	8.4212
0.75	128	10.2429
1	113.4	9.12688
2	73.5	4.79583

## Sheet: sporulation
Synringic acid treatment	Value	error bar
0	74.5	2.38048
0.25	78.5	5.56776
0.5	83.75	2.21736
0.75	87.6	4.219
1	77.5	4.65475
2	62.25	1.89297
Coumarin treatment	Value	error bar
0	38.6667	2.88675
0.25	49.6667	4.50925
0.5	46	3.60555
0.75	47	4.58258
1	73.3333	4.93288
2	90	7.93725
Ferulic acid treatment	Value	error bar
0	44.3333	7.63763
0.25	71	9
0.5	77	1.73205
0.75	96	11.5326
1	72.6667	6.02771
2	41.3333	7.50555
7-hydroxycoumarin treatment	Value	error bar
0	24.6667	2.08167
0.25	55.3333	3.51188
0.5	45.6667	0.57735
0.75	43.3333	7.50555
1	43	2
2	3.73333	0.737111
