# Supplementary material for: Physiologic and molecular response of Fusarium oxysporum f. sp. zingiberi to ginger autotoxins
Source: PLoS One. 2026 May 28;21(5):e0339014. doi: 10.1371/journal.pone.0339014 (PMC13218467; doi:10.1371/journal.pone.0339014)
Supplement: S3 Table — (XLSX) [file pone.0339014.s003.xlsx]

## Sheet: Pectinase
Synringic acid treatment	Value	error bar
0	0.26929	0.04624
0.25	0.49013	0.05929
0.5	0.62436	0.07383
0.75	0.70871	0.02922
1	0.87271	0.09012
2	1.19691	0.25395
Coumarin treatment	Value	error bar
0	0.24238	0.03103
0.25	0.25642	0.03912
0.5	0.23868	0.02428
0.75	0.402	0.01021
1	0.61099	0.09627
2	0.57053	0.0809
Ferulic acid treatment	Value	error bar
0	0.51696	0.07001
0.25	0.34061	0.02924
0.5	0.27215	0.08513
0.75	0.256	0.0511
1	0.3909	0.04271
2	0.15769	0.04558
7-hydroxycoumarin treatment	Value	error bar
0	0.29965	0.05274
0.25	0.45801	0.06942
0.5	0.54404	0.0504
0.75	0.57407	0.03947
1	0.42201	0.02925
2	0.21017	0.03341

## Sheet: cellulase
Synringic acid treatment	Value	error bar
0	52.7164	2.12791
0.25	62.3003	4.24927
0.5	60.8131	0.59581
0.75	62.1915	1.06709
1	62.279	1.83757
2	59.1415	0.54608
Coumarin treatment	Value	error bar
0	68.5383	1.47459
0.25	64.4667	4.69144
0.5	63.5845	5.95576
0.75	65.0014	2.7027
1	66.6212	1.22129
2	64.1616	7.29717
Ferulic acid treatment	Value	error bar
0	60.0396	0.46526
0.25	57.9515	1.29492
0.5	60.7109	1.73736
0.75	59.3882	0.95592
1	56.8291	0.85825
2	53.8534	1.583
7-hydroxycoumarin treatment	Value	error bar
0	61.0956	0.85691
0.25	62.6041	4.55265
0.5	66.7313	3.31251
0.75	64.2743	2.0219
1	70.7525	1.98975
2	73.0317	4.35831

## Sheet: protease
Synringic acid treatment	Value	error bar
0	13.1322	2.20364
0.25	16.3664	1.1745
0.5	19.381	6.24805
0.75	37.2364	7.67855
1	33.5384	0.98382
2	63.3177	7.43221
Coumarin treatment	Value	error bar
0	11.8141	2.12182
0.25	13.4373	3.48872
0.5	10.6058	0.65735
0.75	15.329	7.4369
1	13.181	3.64654
2	10.557	0.88026
Ferulic acid treatment	Value	error bar
0	14.0231	0.5165
0.25	13.8523	3.49933
0.5	21.0774	2.25476
0.75	23.5184	2.18899
1	7.72554	0.54921
2	5.30902	0.15534
7-hydroxycoumarin treatment	Value	error bar
0	7.92082	2.81245
0.25	9.2023	1.73495
0.5	13.4922	0.80259
0.75	23.3353	2.82885
1	34.1425	0.02589
2	29.9136	3.6246

## Sheet: amylase
Synringic acid treatment	Value	error bar
0	0.11522	0.00697
0.25	0.12914	0.00721
0.5	0.12626	0.01282
0.75	0.13789	0.00415
1	0.16446	0.01344
2	0.21224	0.00764
Coumarin treatment	Value	error bar
0	0.12617	0.00369
0.25	0.12352	0.00278
0.5	0.14516	0.00501
0.75	0.15166	0.00772
1	0.15828	0.00573
2	0.15704	0.00443
Ferulic acid treatment	Value	error bar
0	0.16894	0.00624
0.25	0.21728	0.00337
0.5	0.15398	0.00376
0.75	0.13335	0.01722
1	0.13676	0.00475
2	0.13294	0.00204
7-hydroxycoumarin treatment	Value	error bar
0	0.10157	0.00174
0.25	0.10736	0.00294
0.5	0.16172	0.00875
0.75	0.1709	0.000342063
1	0.16679	0.01764
2	0.13722	0.01463
