# Supplementary material for: Physiologic and molecular response of Fusarium oxysporum f. sp. zingiberi to ginger autotoxins
Source: PLoS One. 2026 May 28;21(5):e0339014. doi: 10.1371/journal.pone.0339014 (PMC13218467; doi:10.1371/journal.pone.0339014)
Supplement: S4 Table — (XLSX) [file pone.0339014.s004.xlsx]

## Sheet: mycotoxins
Synringic acid treatment	Value	error bar
0	12.3488	0.03178
0.25	15.4678	1.10059
0.5	15.1205	0.79219
0.75	21.4353	2.79909
1	25.267	2.59726
2	36.9847	2.4777
Coumarin treatment	Value	error bar
0	11.7544	0.41179
0.25	12.8223	2.61028
0.5	20.4546	2.38688
0.75	24.1146	1.32089
1	32.0903	0.92883
2	38.5611	2.49123
Ferulic acid treatment	Value	error bar
0	10.8986	1.06185
0.25	10.7009	1.40742
0.5	16.2183	1.92759
0.75	19.812	1.33156
1	27.1946	4.71142
2	25.0875	1.17773
7-hydroxycoumarin treatment	Value	error bar
0	18.5153	0.90288
0.25	16.3197	0.48496
0.5	16.3523	3.13879
0.75	13.1708	0.99403
1	10.628	1.68177
2	9.24412	1.493
