# Supplementary material for: Physiologic and molecular response of Fusarium oxysporum f. sp. zingiberi to ginger autotoxins
Source: PLoS One. 2026 May 28;21(5):e0339014. doi: 10.1371/journal.pone.0339014 (PMC13218467; doi:10.1371/journal.pone.0339014)
Supplement: S5 Table — (XLSX) [file pone.0339014.s005.xlsx]

## Sheet: FUB1
Synringic acid treatment	Value	error bar
0	1	0
0.25	1.32088	0.385156
0.5	1.28424	0.354396
0.75	1.12464	0.0856871
1	1.02946	0.063676
2	1.0958	0.198743
Coumarin treatment	Value	error bar
0	1	0
0.25	1.11017	0.379503
0.5	1.10489	0.0381268
0.75	1.18232	0.206313
1	1.30259	0.204928
2	1.83101	0.378002
Ferulic acid treatment	Value	error bar
0	1	0
0.25	2.78739	1.10277
0.5	1.05412	0.285866
0.75	1.7399	1.66149
1	1.75222	1.4133
2	1.98631	1.11431
7-hydroxycoumarin treatment	Value	error bar
0	1	0
0.25	1.05703	0.273727
0.5	1.98342	0.520983
0.75	1.28218	0.0806039
1	1.52884	0.554711
2	1.36896	0.411153

## Sheet: FUB3
Synringic acid treatment	Value	error bar
0	1	0
0.25	1.17037	0.0293874
0.5	1.1106	0.0590765
0.75	1.34864	0.353411
1	1.53046	0.190131
2	2.06715	0.563698
Coumarin treatment	Value	error bar
0	1	0
0.25	1.54918	0.0861744
0.5	1.17768	0.266473
0.75	1.89803	0.643612
1	1.38605	0.0623854
2	2.40721	0.0909
Ferulic acid treatment	Value	error bar
0	1	0
0.25	1.10766	0.22172
0.5	2.28881	1.49399
0.75	2.52532	2.45062
1	1.47696	0.842299
2	1.69048	0.253936
7-hydroxycoumarin treatment	Value	error bar
0	1	0
0.25	1.25143	0.360201
0.5	1.27839	0.380544
0.75	1.15703	0.243604
1	1.21391	0.362705
2	1.13145	0.259137

## Sheet: FUB6
Synringic acid treatment	Value	error bar
0	1	0
0.25	1.21451	0.25806
0.5	1.24947	0.387232
0.75	1.03433	0.110103
1	1.05242	0.0292394
2	1.5552	0.0465958
Coumarin treatment	Value	error bar
0	1	0
0.25	1.53481	0.389145
0.5	1.18395	0.417068
0.75	1.54445	0.841898
1	1.42286	0.456419
2	2.63657	0.537636
Ferulic acid treatment	Value	error bar
0	1	0
0.25	0.901002	0.255427
0.5	0.940616	0.415485
0.75	2.81245	3.09183
1	2.46029	2.05413
2	1.24243	0.714478
7-hydroxycoumarin treatment	Value	error bar
0	1	0
0.25	0.96216	0.118354
0.5	0.959675	0.0873185
0.75	0.851138	0.0349124
1	0.870839	0.126043
2	0.765443	0.423719

## Sheet: FUB8
Synringic acid treatment	Value	error bar
0	1	0
0.25	1.169	0.213873
0.5	1.29847	0.0226108
0.75	1.07299	0.110561
1	1.01558	0.0703527
2	1.10224	0.033571
Coumarin treatment	Value	error bar
0	1	0
0.25	1.28	0.0979942
0.5	1.24806	0.299886
0.75	1.1427	0.160452
1	1.52008	0.417708
2	2.04517	0.137122
Ferulic acid treatment	Value	error bar
0	1	0
0.25	1.05251	0.0922707
0.5	1.2913	0.318711
0.75	1.6263	0.886216
1	2.43473	1.10682
2	1.36083	0.573662
7-hydroxycoumarin treatment	Value	error bar
0	1	0
0.25	1.03598	0.0990554
0.5	1.0271	0.065003
0.75	0.938666	0.0614772
1	1.10958	0.366153
2	0.897237	0.109581

## Sheet: FUB9
Synringic acid treatment	Value	error bar
0	1	0
0.25	1.05393	0.228822
0.5	1.13651	0.546166
0.75	1.18147	0.041072
1	1.32379	0.334617
2	2.07764	0.121344
Coumarin treatment	Value	error bar
0	1	0
0.25	1.3694	0.028901
0.5	1.22499	0.264622
0.75	1.28449	0.0635648
1	2.01608	0.662768
2	2.89663	0.496109
Ferulic acid treatment	Value	error bar
0	1	0
0.25	1.42518	0.556109
0.5	1.83646	0.882109
0.75	5.42847	2.22493
1	6.30706	3.27696
2	2.42887	1.59479
7-hydroxycoumarin treatment	Value	error bar
0	1	0
0.25	0.818891	0.11025
0.5	0.629977	0.0529542
0.75	0.521644	0.0253015
1	0.549998	0.0228688
2	0.594928	0.221482
