# Supplementary material for: Physiologic and molecular response of Fusarium oxysporum f. sp. zingiberi to ginger autotoxins
Source: PLoS One. 2026 May 28;21(5):e0339014. doi: 10.1371/journal.pone.0339014 (PMC13218467; doi:10.1371/journal.pone.0339014)
Supplement: S6 Table — (XLSX) [file pone.0339014.s006.xlsx]

## Sheet: RI index
	Syringic acid	Coumarin	Ferulic acid	7-Hydroxycoumarin
Mycelium growth	0.24229	-0.00762	0.11327	-0.25521
Sporulation	0.19153	1.6013	1.66026	1.02255
Spore germination	0.18523	0.44009	0.06628	0.47324
Biomass production	0.48189	-1.22319	0.76267	-0.82916
Cell wall-degrading enzymes	1.87908	0.58648	-0.88062	1.35634
Mycotoxins	1.98623	2.35007	1.94273	-1.45077
